# Supplementary material for: Mechanical vibration patterns elicit behavioral transitions and habituation in crawling Drosophila larvae
Source: eLife. 2023 Oct 19;12:e69205. doi: 10.7554/eLife.69205 (PMC10586805; doi:10.7554/eLife.69205)
Supplement: Figure 1—source code 1. — The program uses input data from the MAGAT Analyzer software (Gershow et al., 2012). [file elife-69205-fig1-code1.zip]

Archive with 2 entries (2 files):
- Behavior_analysis_ReverseCrawl_Stop_Continue_Turn_Matlab.m
- __MACOSX/._Behavior_analysis_ReverseCrawl_Stop_Continue_Turn_Matlab.m
