# Supplementary material for: Mechanical vibration patterns elicit behavioral transitions and habituation in crawling Drosophila larvae
Source: eLife. 2023 Oct 19;12:e69205. doi: 10.7554/eLife.69205 (PMC10586805; doi:10.7554/eLife.69205)
Supplement: Figure 5—source code 1. [file elife-69205-fig5-code1.zip]

Archive with 1 entries (1 files):
- DESandRES_fits.ipf
